# Supplementary material for: H3K4 mono- and di-methyltransferase MLL4 is required for enhancer activation during cell differentiation
Source: eLife. 2013 Dec 24;2:e01503. doi: 10.7554/eLife.01503 (PMC3869375; doi:10.7554/eLife.01503)
Supplement: Supplementary file 1. — (A) Mapped read counts in RNA-Seq and ChIP-Seq. (B) List of SYBR Green primers for ChIP-qPCR DOI: http://dx.doi.org/10.7554/eLife.01503.025 [file elife-01503-supp1.xls]

## Sheet: 1A
Supplementary File 1A. Summary of Mapped Read Counts in RNA-Seq and ChIP-Seq.
The Mll3-/- and Mll3-/-;Mll4-/- genotypes refer to adenoviral GFP- and Cre-infected Mll3-/-;Mll4-f/f
brown preadipocytes, respectively. D0, D2 and D7 refer to day 0, 2 and 7 of adipogenesis.
Sample name	Types	Antibody	Genotype	Time point	Mapped Read Counts
RNA_D0_WT	RNA-Seq		Mll3-/-	D0	17198448
RNA_D2_WT	RNA-Seq		Mll3-/-	D2	22986362
RNA_D0_MLL4 KO	RNA-Seq		Mll3-/-;Mll4-/-	D0	19511448
RNA_D2_MLL4 KO	RNA-Seq		Mll3-/-;Mll4-/-	D2	18031815
RNA_GFP_preadipocytes	RNA-Seq		Mll3-/-	D0	13201317
RNA_GFP_D5 myocytes	RNA-Seq		Mll3-/-	D5	18460154
RNA_Cre_preadipocytes	RNA-Seq		Mll3-/-;Mll4-/-	D0	12682971
RNA_Cre_D5 myocytes	RNA-Seq		Mll3-/-;Mll4-/-	D5	25076962
MLL4_ChIPSeq_D0_WT	ChIP-Seq	MLL4	Mll3-/-	D0	16229350
MLL4_ChIPSeq_D2_WT	ChIP-Seq	MLL4	Mll3-/-	D2	21375488
MLL4_ChIPSeq_D7_WT	ChIP-Seq	MLL4	Mll3-/-	D7	18172435
MLL4_ChIPSeq_D0_MLL4 KO	ChIP-Seq	MLL4	Mll3-/-;Mll4-/-	D0	16977695
MLL4_ChIPSeq_D2_MLL4 KO	ChIP-Seq	MLL4	Mll3-/-;Mll4-/-	D2	22971801
MLL4_ChIPSeq_D7_MLL4 KO	ChIP-Seq	MLL4	Mll3-/-;Mll4-/-	D7	19293854
C/EBPalpha_ChIPSeq_D0_WT	ChIP-Seq	C/EBPa	Mll3-/-	D0	11667643
C/EBPalpha_ChIPSeq_D2_WT	ChIP-Seq	C/EBPa	Mll3-/-	D2	16770409
C/EBPbeta_ChIPSeq_D0_WT	ChIP-Seq	C/EBPb	Mll3-/-	D0	9981876
C/EBPbeta_ChIPSeq_D2_WT	ChIP-Seq	C/EBPb	Mll3-/-	D2	23030225
PPARgamma_ChIPSeq_D0_WT	ChIP-Seq	PPARg	Mll3-/-	D0	8318193
PPARgamma_ChIPSeq_D2_WT	ChIP-Seq	PPARg	Mll3-/-	D2	12311791
Pol_II_ChIPSeq_D0_WT	ChIP-Seq	Pol II	Mll3-/-	D0	18308278
Pol_II_ChIPSeq_D0_KO	ChIP-Seq	Pol II	Mll3-/-;Mll4-/-	D0	2692564
Pol_II_ChIPSeq_D2_WT	ChIP-Seq	Pol II	Mll3-/-	D2	39345621
Pol_II_ChIPSeq_D2_KO	ChIP-Seq	Pol II	Mll3-/-;Mll4-/-	D2	24741669
H3K4me1_ChIPSeq_D0_WT	ChIP-Seq	H3K4me1	Mll3-/-	D0	11007700
H3K4me1_ChIPSeq_D2_WT	ChIP-Seq	H3K4me1	Mll3-/-	D2	8558408
H3K4me1_ChIPSeq_D0_MLL4 KO	ChIP-Seq	H3K4me1	Mll3-/-;Mll4-/-	D0	5334374
H3K4me1_ChIPSeq_D2_MLL4 KO	ChIP-Seq	H3K4me1	Mll3-/-;Mll4-/-	D2	8737441
H3K4me2_ChIPSeq_D0_WT	ChIP-Seq	H3K4me2	Mll3-/-	D0	18496593
H3K4me2_ChIPSeq_D2_WT	ChIP-Seq	H3K4me2	Mll3-/-	D2	18615213
H3K4me2_ChIPSeq_D0_MLL4 KO	ChIP-Seq	H3K4me2	Mll3-/-;Mll4-/-	D0	18951941
H3K4me2_ChIPSeq_D2_MLL4 KO	ChIP-Seq	H3K4me2	Mll3-/-;Mll4-/-	D2	9176985
H3K4me3_ChIPSeq_D0_WT	ChIP-Seq	H3K4me3	Mll3-/-	D0	5033599
H3K4me3_ChIPSeq_D2_WT	ChIP-Seq	H3K4me3	Mll3-/-	D2	11326394
H3K4me3_ChIPSeq_D0_MLL4 KO	ChIP-Seq	H3K4me3	Mll3-/-;Mll4-/-	D0	10729753
H3K4me3_ChIPSeq_D2_MLL4 KO	ChIP-Seq	H3K4me3	Mll3-/-;Mll4-/-	D2	3882480
H3K27ac_ChIPSeq_D0_WT	ChIP-Seq	H3K27ac	Mll3-/-	D0	10329523
H3K27ac_ChIPSeq_D2_WT	ChIP-Seq	H3K27ac	Mll3-/-	D2	15016719
H3K27ac_ChIPSeq_D0_MLL4 KO	ChIP-Seq	H3K27ac	Mll3-/-;Mll4-/-	D0	11998046
H3K27ac_ChIPSeq_D2_MLL4 KO	ChIP-Seq	H3K27ac	Mll3-/-;Mll4-/-	D2	7491594
C/EBPbeta_ChIPSeq_Vec_GFP	ChIP-Seq	C/EBPb	Mll3-/-	D0	31611119
C/EBPbeta_ChIPSeq_C/EBPbeta_GFP	ChIP-Seq	C/EBPb	Mll3-/-	D0	22438546
C/EBPbeta_ChIPSeq_Vec_Cre	ChIP-Seq	C/EBPb	Mll3-/-;Mll4-/-	D0	23644275
C/EBPbeta_ChIPSeq_C/EBPbeta_Cre	ChIP-Seq	C/EBPb	Mll3-/-;Mll4-/-	D0	18219729
MLL4_ChIPSeq_C/EBPbeta_GFP	ChIP-Seq	MLL4	Mll3-/-	D0	65714806
MLL4_ChIPSeq_C/EBPbeta_Cre	ChIP-Seq	MLL4	Mll3-/-;Mll4-/-	D0	36084495
H3K4me1_ChIPSeq_C/EBPbeta_GFP	ChIP-Seq	H3K4me1	Mll3-/-;Mll4-/-	D0	28200791
H3K4me1_ChIPSeq_C/EBPbeta_Cre	ChIP-Seq	H3K4me1	Mll3-/-;Mll4-/-	D0	14327441
H3K27ac_ChIPSeq_C/EBPbeta_GFP	ChIP-Seq	H3K27ac	Mll3-/-	D0	18049303
H3K27ac_ChIPSeq_C/EBPbeta_Cre	ChIP-Seq	H3K27ac	Mll3-/-;Mll4-/-	D0	21179292
MyoD_ChIPSeq_GFP_preadipocytes	ChIP-Seq	MyoD	Mll3-/-	D0	13836437
MyoD_ChIPSeq_GFP_D5 myocytes	ChIP-Seq	MyoD	Mll3-/-	D5	16493313
MyoD_ChIPSeq_Cre_preadipocytes	ChIP-Seq	MyoD	Mll3-/-;Mll4-/-	D0	17379152
MyoD_ChIPSeq_Cre_D5 myocytes	ChIP-Seq	MyoD	Mll3-/-;Mll4-/-	D5	31472673
MLL4_ChIPSeq_GFP_preadipocytes	ChIP-Seq	MLL4	Mll3-/-	D0	27720686
MLL4_ChIPSeq_GFP_D5 myocytes	ChIP-Seq	MLL4	Mll3-/-	D5	72056432
MLL4_ChIPSeq_Cre_preadipocytes	ChIP-Seq	MLL4	Mll3-/-;Mll4-/-	D0	7095027
MLL4_ChIPSeq_Cre_D5 myocytes	ChIP-Seq	MLL4	Mll3-/-;Mll4-/-	D5	42671192
H3K4me1_ChIPSeq_GFP_preadipocytes	ChIP-Seq	H3K4me1	Mll3-/-	D0	27094257
H3K4me1_ChIPSeq_GFP_D5 myocytes	ChIP-Seq	H3K4me1	Mll3-/-	D5	21911640
H3K4me1_ChIPSeq_Cre_preadipocytes	ChIP-Seq	H3K4me1	Mll3-/-;Mll4-/-	D0	19368538
H3K4me1_ChIPSeq_Cre_D5 myocytes	ChIP-Seq	H3K4me1	Mll3-/-;Mll4-/-	D5	15871634
H3K4me3_ChIPSeq_GFP_preadipocytes	ChIP-Seq	H3K4me3	Mll3-/-	D0	32934565
H3K4me3_ChIPSeq_GFP_D5 myocytes	ChIP-Seq	H3K4me3	Mll3-/-	D5	30873416
H3K4me3_ChIPSeq_Cre_preadipocytes	ChIP-Seq	H3K4me3	Mll3-/-;Mll4-/-	D0	23384509
H3K4me3_ChIPSeq_Cre_D5 myocytes	ChIP-Seq	H3K4me3	Mll3-/-;Mll4-/-	D5	28400727
H3K27ac_ChIPSeq_GFP_preadipocytes	ChIP-Seq	H3K27ac	Mll3-/-	D0	10737246
H3K27ac_ChIPSeq_GFP_D5 myocytes	ChIP-Seq	H3K27ac	Mll3-/-	D5	10373610
H3K27ac_ChIPSeq_Cre_preadipocytes	ChIP-Seq	H3K27ac	Mll3-/-;Mll4-/-	D0	8558431
H3K27ac_ChIPSeq_Cre_D5 myocytes	ChIP-Seq	H3K27ac	Mll3-/-;Mll4-/-	D5	34755789

## Sheet: 1B
Supplementary File 1B. List of SYBR Green primers for ChIP-qPCR
Genomic locus	Forward primer	Reverse primer
Fabp4 enhancer (-5kb)	CCTTCCTTGCCTTGTAACAATCA	CAACCCTGCCAAAGAGACAGA
Cebpa enhancer (TES+35kb)	CCCCAATCTTCCCTCAAATGA	GGAGCCCGGAACCAGAA
Pparg E1 (-9.5kb of Pparg2)	TTCTTCCCAGTAGGAACTGCAT	GATCACTCAGTTGGCATTTCTC
Pparg E2 (TES+29kb)	GCTGTGGTGAAACGACAGTTATTAG	CTTGGGAGCTACAGCCTTGTG
Pparg E3 (TES+33kb)	ACCCTTTCTGAGCGACAACCT	CCGGGCTCCCTAGATGTAGAC
Prdm16 enhancer (-25kb)	CCCTTCCCAGTTTTCATTTTTTC	GATGACAGTGCCCTGAAGCA
